# Supplementary material for: Organo-Vermiculites Modified by Aza-Containing Gemini Surfactants: Efficient Uptake of 2-Naphthol and Bromophenol Blue
Source: Nanomaterials (Basel). 2022 Oct 17;12(20):3636. doi: 10.3390/nano12203636 (PMC9609671; doi:10.3390/nano12203636)
Supplement: Supplementary file 1 [file nanomaterials-12-03636-s001.zip]

Archive with 1 entries (1 files):
- nanomaterials-1951625-supplementary.pdf
